# Supplementary material for: Metazoan parasite communities of two deep-sea elasmobranchs: the southern lanternshark, Etmopterus granulosus, and the largenose catshark, Apristurus nasutus, in the Southeastern Pacific Ocean
Source: Parasite. 2018 Nov 20;25:53. doi: 10.1051/parasite/2018054 (PMC6244290; doi:10.1051/parasite/2018054)
Supplement: Supplementary file 1 — Tables [file parasite-25-53-olm.xlsx]

## Sheet: Number of taxa of metazoan para
Number of registered metazoan taxa in members of the genus Etmopterus
	E. joungi (1,2)	E. lucifer (3,4,5)	E. princeps (4, 6,7, 8,9)	E. pusillus (7, 10, 11)	E. spinax (3, 4, 7, 10, 12, 13, 14, 15, 16, 17, 18, 19, 21, 22)	E. unicolor (9)	E. granulosus (3, 4, 9, 23,24,25)	E. granulosus (26)		references
Monogena			1		2			4		1. = Williams, et al. (2010). Acta Parasitologica, 55 (1): 99–101
Digenea					1		1	1		2. = Knuckey, et al. (2011). Aqua, International Journal of Ichthyology, 17 (2): 61–72
Cestoda		1	3	1	14		3	4		3. = Beveridge, (1990). Australian Journal of Zoology, 37: 481–520
Nematoda					3			1		4. = Palm, (2004). The Trypanorhyncha Diesing, 1863
Copepoda		1	1	1	2		1	2		5. = Benz, (1991). Journal of Parasitology, 77 (5): 666–674
Isopoda	1									6.= Kearn, et al. (2012). Systematic Parasitology, 83 (2): 145–158
Cirripedia			1		1	1	1	1		7. = Caira and Pickering (2013). Deep Sea Research Part II: Topical Studies in Oceanography, 98: 170–177
Anelida								1		8. = Hogans and Brattey (1986). Canadian Journal of Zoology, 64 (4): 833–835
Total	1	2	6	2	23	1	6	14		9. = Yano, et al. ( 2000). Environmental Biology of Fishes, 59 (3): 329–339
										10. = Noever, et al (2010). Journal of Parasitology, 96 (6): 1176–1184
										11. = Deets, (1994). Ph.D thesis, University of British Columbia.
										22. = Dallares et al (2017) Hydrobiologia 799: 275.
										23. = Carvajal (1974) Journal of parasitology Vol. 60, 29-34
										24. = Hine et al (2000) technical report 95 P
										25. = Bray and Cribb, 2003 The Digeneans Of Elasmobranchs - Distribution And Evolutionary Significance in Taxonomy, ecology and evolution of metazoan parasites. (Livre hommage i Louis Euzet). Tome I. Combes C & Jourdane J. (eds). 2003
										26. = This study
Number of registered metazoan taxa in members of the genus Apristurus
	A. fedorovi (1, 2)	A. japonicus (2)	A. laurussonii (3, 4, 5,6)	A. macrostomus (7)	A. platyrhynchus (8)	A. profundorum (9)	A. nasutus (10)	A. nasutus (11)
Monogenea								1		1. = Moravec, et al. (2000). Journal of Natural History, 34 (1): 1–13
Digenea										2. = Ando, et al. (2002). Bulletin of Fishery Sciences, Hokkaido University, 53 (1): 41–43
Cestoda			1	1				2		3. = Bray, et al. (2004) Systematic Parasitology, 59 (3): 159–167
Nematoda	2	1					1	2		4. = Tyler, (2006). Bulletin of the University of Nebraska State Museum 20: 1–142
Copepoda					1	1				5. = Palm, et al. (2009). Molecular Phylogenetics and Evolution, 52: 351–367
Isopoda										6. = Caira, et al. (2013). International Journal for Parasitology, 43 (8): 621–639
Total	2	1	1	1	1	1	1	5		7. = Caira, et al. (2010). Journal of Parasitology, 96 (6): 1185–1190
										8. = Benz, et al. (1990). Canadian Journal of Zoology, 68 (12): 2645–2648
										9. = Hogans, et al. (1994). Belgian Journal of Zoology, 124 (2): 193–198
										10. = Rodríguez, et al. (2012). Revista de Biología Marina y Oceanografía, 47 (1): 161–165
										11. = This study

## Sheet: Host
Number of host examined
	E. granulosus	2015		2016		2017
		N	S	N	S	N	S
	Spring	5	25	7		2
	Sumer			2		17
	Atum		8
	Winter			14		40
	Total	5	33	23		59
	Total Year	38		23		59		120
	A. nasutus	2015		2016		2017
		N	S	N	S	N	S
	Spring
	Sumer
	Atum		10
	Winter			2		1
	Total
	Total Year		10	2		1		13
	N = Northern Chile
	S= Southern Chile

## Sheet: Known parasites of related shar
Parasites registered for related sharks
			E. joungi (1,2)	E. lucifer (3,4,5)	E. princeps (4, 6,7, 8,9)	E. pusillus (7, 10, 11)	E. spinax (3, 4, 7, 10, 12, 13, 14, 15, 16, 17, 18, 19, 21, 22)	E. unicolor (9)	E. granulosus (3, 4, 9, 23,24,25)	E. granulosus (26)
		Monogena			Asthenocotyle azorensis		Squalonchocotyle spinacis Monocotylidae			Squalonchocotyle aff. spinacis; Asthenocotyle sp. Calicotyle sp. Monocotylidae gen. sp.
		Digenea					Otodistomum sp.		Otodistomum plunketi	Otodistomum sp.
		Cestoda		Plesiorhynchus etmopteri	Gilquinia sp. Aporhynchus sp. Plesiorhynchus brayi	Aporhynchus pickeringae	Aporhynchus norvegicus, Aporhynchus menezesi, Aporhynchus tasmaniensis, Lacistorhynchus tenuis Pseudophyllidea indet Phyllobothrium brassica, Phyllobothrium lactuca, Ditrachybothridium cf. Macrocephalum Sphyriocephalus sp. Tetraphyllidea fam. gen. Sp Trypanorhyncha fam. gen. sp. Acanthobotbrium coronatum Dibolhriorhynehus grossum		Aporhynchus tasmaniensis Plesiorhynchus etmopteri Gilquinia squali	Aporhynchus sp. Plesiorhynchus sp. Hepatoxylon sp. Cestoda
		Nematoda					Anisakis simplex Hysterothylacium aduncum Contracaecum sp.			Anisakis sp.
		Copepoda		Albionella etmopteri	Ommatokoita sp.	Eudactylina epaktolamper	Lernaeopoda longibrachia Lernaeopodina spinacis		Neoalbionella sp.	Lernaeopodidae gen sp. Neoalbionella sp.
		Isopoda	Elthusa raynaudii
		Cirripedia			Anelasma squalicola		Anelasma squalicola	Anelasma squalicola	Anelasma squalicola	Anelasma squalicola
		Anelida								Piscicolidae gen sp.
		Total	1	2	6	2	23	1	6	14
				Monogena	Digenea	Cestoda	Nematoda	Copepoda	Isopoda	Cirripedia	Anelida	Total
		E. joungi (1,2)							1			1
		E. lucifer (3,4,5)				1		1				2
		E. princeps (4, 6,7, 8,9)		1		3		1		1		6
		E. pusillus (7, 10, 11)				1		1				2
		E. spinax (3, 4, 7, 10, 12, 13, 14, 15, 16, 17, 18, 19, 21, 22)		2	1	14	3	2		1		23
		E. unicolor (9)								1		1
		E. granulosus (3, 4, 9, 23,24,25)			1	3		1		1		6
		E. granulosus (26)		4	1	4	1	2		1	1	14
		Number in parenthesis refers to references as in sheet 1
	Number of registered metazoan taxa in members of the genus Apristurus
		A. fedorovi (1, 2)	A. japonicus (2)	A. laurussonii (3, 4, 5,6)	A. macrostomus (7)	A. platyrhynchus (8)	A. profundorum (9)	A. nasutus (10)	A. nasutus (11)
	Monogenea								Microbothrium sp.		1. = Moravec, et al. (2000). Journal of Natural History, 34 (1): 1–13
	Digenea										2. = Ando, et al. (2002). Bulletin of Fishery Sciences, Hokkaido University, 53 (1): 41–43
	Cestoda			Ditrachybothridium macrocephalum	Nakayacestus takahashii				Hepatoxylon sp. Trypanorhyncha gen. sp.		3. = Bray, et al. (2004) Systematic Parasitology, 59 (3): 159–167
	Nematoda	Mooleptus rabuka	Mooleptus rabuka					Mooleptus rabuka	Anisakis sp. Mooleptus rabuka		4. = Tyler, (2006). Bulletin of the University of Nebraska State Museum 20: 1–142
	Copepoda					Neoalbionella kabatai	Neoalbionella kabatai				5. = Palm, et al. (2009). Molecular Phylogenetics and Evolution, 52: 351–367
	Isopoda										6. = Caira, et al. (2013). International Journal for Parasitology, 43 (8): 621–639
	Total	1	1	1	1	1	1	1	5		7. = Caira, et al. (2010). Journal of Parasitology, 96 (6): 1185–1190
											8. = Benz and Izawa (1990). Canadian Journal of Zoology, 68 (12): 2645–2648
											9. = Hogans, et al. (1994). Belgian Journal of Zoology, 124 (2): 193–198
											10. = Rodríguez, et al. (2012). Revista de Biología Marina y Oceanografía, 47 (1): 161–165
											11. = This study

## Sheet: Infracommunities
Comparision of some infracommunitary descriptors for members of Etmopterus
Infracommunity
Host specie	E. granulosus	E. spinax	E. spinax	E. spinax
reference	Present study	Isbert et al. 2015	Isbert et al. 2015	Dallarés et al 2017a
Locality	Chile	Galicia Bank	Avilés Canyon	Balearic Sea
Richness	1.06 ± 1.26	1⋅7 ± 1⋅0	1⋅2 ± 1⋅1	0.73 ± 0.65
Abundance	2.35 ± 3.70	5⋅3 ± 4⋅3	9⋅5 ± 17⋅6	10.45 ± 28.55
Brillouin’s diversity index	0.26 ± 0.32	0⋅3 ± 0⋅3	0⋅2 ± 0⋅3	0.05 ± 0.13
Berger–Parker’s dominance index	0.45 ± 0.39	0⋅6 ± 0⋅3	0⋅6 ± 0⋅5	0.93 ± 0.19
